# Supplementary material for: Growth of self-integrated atomic quantum wires and junctions of a Mott semiconductor
Source: Sci Adv. 2023 May 3;9(18):eabq5561. doi: 10.1126/sciadv.abq5561 (PMC10156112; doi:10.1126/sciadv.abq5561)
Supplement: Supplementary file 2 — Movies S1 and S2 [file sciadv.abq5561_movies_s1_and_s2.zip]

Archive with 2 entries (2 files):
- abq5561_Movie_S1.mp4
- abq5561_Movie_S2.mp4
